# Supplementary material for: Efficacy of Hair Total Mercury Content as a Biomarker of Methylmercury Exposure to Communities in the Area of Artisanal and Small-Scale Gold Mining in Madre de Dios, Peru
Source: Int J Environ Res Public Health. 2021 Dec 18;18(24):13350. doi: 10.3390/ijerph182413350 (PMC8707462; doi:10.3390/ijerph182413350)
Supplement: Supplementary file 1 [file ijerph-18-13350-s001.zip]

Archive with 1 entries (1 files):
- ijerph-1470088-supplementary.pdf
